# Supplementary material for: The effects of external knowledge source heterogeneity on enterprise process and product innovation performance
Source: PLoS One. 2020 Jun 12;15(6):e0234649. doi: 10.1371/journal.pone.0234649 (PMC7292382; doi:10.1371/journal.pone.0234649)
Supplement: S1 Data — (ZIP) [file pone.0234649.s001.zip]

Archive with 3 entries (2 files):
- data/China ES_Manufacturing_English_FINAL.pdf
- data/China-2012-full ES N2700 data.dta
- data/
